# Supplementary material for: The Establishment of a Tobramycin-Responsive Whole-Cell Micro-Biosensor Based on an Artificial Ribozyme Switch
Source: Life (Basel). 2023 Jul 13;13(7):1553. doi: 10.3390/life13071553 (PMC10381313; doi:10.3390/life13071553)
Supplement: Supplementary file 1 [file life-13-01553-s001.zip]

Archive with 1 entries (1 files):
- life-2419598-supplementary.pdf
